# Supplementary material for: The Kinase Inhibitor GNF-7 Is Synthetically Lethal in Topoisomerase 1-Deficient Ewing Sarcoma
Source: Cancers (Basel). 2025 Jul 26;17(15):2475. doi: 10.3390/cancers17152475 (PMC12346386; doi:10.3390/cancers17152475)
Supplement: Supplementary file 1 [file cancers-17-02475-s001.zip]

Archive with 1 entries (1 files):
- cancers-3722875-supplementary.pdf
